# Supplementary material for: Plant-Based Dietary Practices and Socioeconomic Factors That Influence Anemia in India
Source: Nutrients. 2021 Oct 9;13(10):3538. doi: 10.3390/nu13103538 (PMC8537570; doi:10.3390/nu13103538)
Supplement: Supplementary file 1 [file nutrients-13-03538-s001.zip]

Archive with 1 entries (1 files):
- nutrients-1377623-supplementary.pdf
